# Supplementary material for: Care of Transgender Patients: A General Practice Quality Improvement Approach
Source: Healthcare (Basel). 2022 Jan 7;10(1):121. doi: 10.3390/healthcare10010121 (PMC8775415; doi:10.3390/healthcare10010121)
Supplement: Supplementary file 1 [file healthcare-10-00121-s001.zip]

Archive with 2 entries (1 files):
- healthcare-1488299-supplementary/
- healthcare-1488299-supplementary/healthcare-1488299-supplementary.xls
