# Supplementary material for: Care of Transgender Patients: A General Practice Quality Improvement Approach
Source: Healthcare (Basel). 2022 Jan 7;10(1):121. doi: 10.3390/healthcare10010121 (PMC8775415; doi:10.3390/healthcare10010121)
Supplement: Supplementary file 1 [file healthcare-10-00121-s001.zip › healthcare-1488299-supplementary/healthcare-1488299-supplementary.xls]

## Sheet: Sheet1
																			WAITING		HAS BEEN SEEN IN CLINIC					HAS STARTED HORMONE TREATMENT																					HAS STOPPED HORMONE TREATMENT
Research number	DOB	Age ( in completed years). Autocalculates	Ethnicity (WB= white British, Freetext, or M = missing)	Gender Intention at presentation to healthcare	Date of presentation to medical services with gender issues (M=missing) or date when first coded with gender dysphoria	Age at presentation (autocalculates)	History of OR current anxiety or depression (M= notes missing)	History of DSH	Personality disorder (secondary care diagnosed) (M= notes missing)	Confirmed diagnosis of Asperger's or Autism (secondary care diagnosed) (M=notes missing)	History of or current Functional seizures	History of or current Eating disorder	ADD/ADHD (secondary care diagnosed)	Other psychiatric diagnosis- free text	CAMHS or psychiatric involvement aged < 18 for issues other than Gender Dysphoria. M= missing (if notes unavailable/ gap in notes)	Documented history of childhood abuse/ neglect or violence. M= missing (notes not available)	Secondary Adult Psychiatric services involvement for non gender issues (including referral/assessments and/ or admissions). M= missing (gap in notes). Excluding IAPT	Referral status	If WAITING TO BE SEEN in clinic, date of referral	WAITING FOR NHS or PRIVATE APPOINTMENT. N/A = not applicable	NHS/ PRIVATE/BOTH	Self referred to a gender clinic. M= missing (not clear from records)	If self referred, GP was contacted to request additional history	Current clinic status	Name of clinic that is planning to start or has started / asked GP to start hormone therapy (INSERT NAME)	Shared care agreement sent from clinic (Y/N and date)	On OR has been on puberty blockers	Total length of time (months on puberty blockers)	On or previously on hormone treatment	Total number of appointments in this clinic before hormones or puberty blockers were recommended/ started (M= missing)	Details of whom patient saw (e.g 3 x psychiatrist, 1 x endocrinologist) FREE TEXT	Has arranged egg or sperm saving	first hormone / puberty blocker script was issued by GP (M= missing)	Date started hormone treatment	Has had mastectomy	Has had breast augmentation	Had orchidectomy, penile inversion and creation of neovagina	Had phalloplasty	Had TAH &BSO	Other surgery related to gender transition (free text)	Clinic status	Not currently under a clinic as DNA'd and discharged	Name of clinic that patient remains under or was seen most recently in if discharged (may be different to original clinic). Free text.	Problem or diagnosis since hormone therapy which has been confirmed to be a s/e of hormone therapy by a specialist	Problem or diagnosis since hormone therapy that is suspected to be a s/e of hormone therapy- including abnormally high HCT or hormone levels	details of complication (free text)	Patient has stopped prescribed hormone therapy	Length of time on hormone treatment (M)	Reason for stopping (free text) M= missing
[truncated: 13 more columns]

## Sheet: Sheet2
Y		Y	Female to Male	Not yet referred (stop spreadsheet here)		NHS
N		N	Male to Female	Referred but not yet been seen in clinic		PRIVATE
M			Female to non binary	Has been seen in private clinic but is still waiting for NHS apt		N/A
			Male to non binary	Has been seen in private clinic and not on waiting list for NHS apt
			Other	Has been seen in NHS clinic
				Has been seen in NHS and private clinic
						Discharged without starting hormones
			Discharged without starting hormones (has discharge letter)			Waiting for further psychiatric assessment
			Awaiting further psychiatric assessment			Waiting for endocrinogy assessment to start hormones
			Awaiting appointment for hormone initiation			Started on hormones
			Has started hormones (including those discharged)
							0
							1		Intends to
			NHS	Y private	Y		2
			PRIVATE	Y NHS	N		3 or more
			BOTH	N	N/A		M
				M	M
				Remains under follow up (has had an appointment/ clinic has been in contact in the last 12 months and has not been discharged)
				Has not been discharged (no discharge letter) but has not been seen/ had clinic contact in the last 12 months
				Has been formally discharged from clinic (with a discharge letter)
